# Supplementary material for: Cross-feeding modulates the rate and mechanism of antibiotic resistance evolution in a model microbial community of Escherichia coli and Salmonella enterica
Source: PLoS Pathog. 2020 Jul 20;16(7):e1008700. doi: 10.1371/journal.ppat.1008700 (PMC7392344; doi:10.1371/journal.ppat.1008700)
Supplement: S1 Code — (ZIP) [file ppat.1008700.s010.zip]

Archive with 9 entries (8 files):
- supplementary_code/
- __MACOSX/._supplementary_code
- supplementary_code/.Rhistory
- supplementary_code/model_functions2.r
- __MACOSX/supplementary_code/._model_functions2.r
- supplementary_code/mutation_functions.r
- __MACOSX/supplementary_code/._mutation_functions.r
- supplementary_code/adamowicz_et_al_evolution_model_code_example.r
- __MACOSX/supplementary_code/._adamowicz_et_al_evolution_model_code_example.r
