# Supplementary material for: Cross-feeding modulates the rate and mechanism of antibiotic resistance evolution in a model microbial community of Escherichia coli and Salmonella enterica
Source: PLoS Pathog. 2020 Jul 20;16(7):e1008700. doi: 10.1371/journal.ppat.1008700 (PMC7392344; doi:10.1371/journal.ppat.1008700)
Supplement: S1 Code — (ZIP) [file ppat.1008700.s010.zip › supplementary_code/model_functions2.r]

library(dplyr)
library(gridExtra)
library(ggplot2)
library(stringr)


##############################
# Species class: main class that holds information on
# the genotypes present within a species, pop size (N),
# and mutation rate
##############################
Species = function(N = 1000,
                   u = 0.001,
                   first_genotype = NULL){
  me = list(genotypes = list(),
            N = N,
            u = u)
  
  if (!is.null(first_genotype)){
    if (all(c("name","n","s","MIC","ancestors") %in% names(first_genotype))){
      me$genotypes[[first_genotype$name]] = first_genotype
    }
    else{
      stop('All genotypes must contain the following fields:  
           name (character),
           n (integer),
           s (number),
           MIC (number),
           ancestors (character)')
    }
  }
  
  class(me) = append(class(me), "Species")
  me
}

get_s = function(Species){
  UseMethod("get_s",Species)
}
get_s.default = function(Species){
  print("this method requires a Species object")
  Species
}
get_s.Species = function(Species){
  unname(unlist(lapply(Species$genotypes, function(x) x[['s']])))
}

get_n = function(Species){
  UseMethod("get_n",Species)
}
get_n.default = function(Species){
  print("this method requires a Species object")
  Species
}
get_n.Species = function(Species){
  unname(unlist(lapply(Species$genotypes, function(x) x[['n']])))
}

get_MIC = function(Species){
  UseMethod("get_MIC",Species)
}
get_MIC.default = function(Species){
  print("this method requires a Species object")
  Species
}
get_MIC.Species = function(Species){
  unname(unlist(lapply(Species$genotypes, function(x) x[['MIC']])))
}

get_ancestors = function(Species){
  UseMethod("get_ancestors",Species)
}
get_ancestors.default = function(Species){
  print("this method requires a Species object")
  Species
}
get_ancestors.Species = function(Species){
  unname(unlist(lapply(Species$genotypes, function(x) x[['ancestors']])))
}

get_mutants = function(Species){
  UseMethod("get_mutants",Species)
}
get_mutants.default = function(Species){
  print("this method requires a Species object")
  Species
}
get_mutants.Species = function(Species){
  # tells you which of the N offspring are mutants
  mutants = sum(runif(Species$N) < Species$u)  
  mutants = sample(1:Species$N, mutants)
  mutants
}

add_genotype = function(Species, new_genotype){
  UseMethod("add_genotype",Species)
}
add_genotype.default = function(Species, new_genotype){
  print("this method requires a Species object")
  Species
}
add_genotype.Species = function(Species, new_genotype){
  Species$genotypes[[new_genotype$name]] = new_genotype
  Species
}

## previous version.  doesn't work when doing "transfers" because not all genotypes transfer
# add_genotype.Species = function(Species, new_genotype){
#   Species$genotypes[[as.character(length(Species$genotypes)+ 1)]] = new_genotype
#   Species
# }

set_n = function(Species, n){
  UseMethod("set_n",Species)
}
set_n.default = function(Species, n){
  print("this method requires a Species object")
  Species
}
set_n.Species = function(Species, n){
  # first test
  if (sum(n) != Species$N){
    stop("sum of n != N defined in Species.")
  }
  for (i in 1:length(Species$genotypes)){
    Species$genotypes[[i]][['n']] = n[i]
  }
  Species
}
make_mutants = function(Species, ancestor_genotype_names,  
                        new_genotype_names,mutant_function){
  UseMethod("make_mutants",Species)
}
make_mutants.default = function(Species, ancestor_genotype_names, 
                                new_genotype_names, mutant_function){
  print("this method only works when applied to a Species object")
}
make_mutants.Species = function(Species, 
                                ancestor_genotype_names, 
                                new_genotype_names,
                                mutant_function){
  # this function makes mutants, based on their ancestors and a supplied 
  # function that makes s' and MIC' mutations.  It adds these new mutants
  # to the Species genotypes list. It requires new names for the genotypes.
  #
  # e.g. for the function, could be as simple as function() c(0.1, 0.2)
  # which means the mutant has 0.1 higher s and 0.2 higher MIC
  # 
  # usage:
  # offspring = birth_offspring(Species, mutation_rate) # determine set of offspring in next gen
  # mutants = get_mutants(Species) # determine which offspring mutate
  # current_prefix = "w1g1"
  # genotype_names = names(Species$genotypes)
  # max_genotype_name = max(as.numeric(sapply(str_split(genotype_names, "_"),
  #                                           function(x) x[2])))
  # new_genotype_names = paste(current_prefix, max_genotype_name + 1:length(mutants), sep = "_")
  # ancestor_genotype_names = sapply(mutants, function(x) Species$genotypes[[offspring[x]]]$name)
  # Species = make_mutants(Species, ancestor_genotype_names, new_genotype_names,
  #                        mutant_function = function () c(0.1,0.2))
  # offspring[mutants] = new_genotypes
  # 
  if (length(ancestor_genotype_names) == 0){
    stop("must supply ancestor_genotype_names to make mutants")
  }
  for (k in 1:length(ancestor_genotype_names)){
    # get the ancestor and make the mutant
    ancestor_name = ancestor_genotype_names[k]
    ancestor = Species$genotypes[[ancestor_name]]
    mutant = list(name = new_genotype_names[k],
                  n = 1,
                  s = max(c(0, ancestor[['s']] + mutant_function()[1])),
                  MIC = max(c(0, ancestor[['MIC']] + mutant_function()[2])),
                  ancestors = paste(ancestor_name, ancestor[['ancestors']]))
    # append the new genotype to the genotypes
    Species = add_genotype(Species, mutant)
  }
  Species
}
##############################################

calculate_fitness = function(s,n,MIC,antibiotic){
  s[MIC < antibiotic] = 0
  if (all(s == 0)){
    #print("all individuals have zero fitness")
    return(-1)
  }
  w = (s / sum(s)) * n
  w = w/ sum(w)
  cumsum(w)
}

birth_offspring = function(N, w){
  # w should be the result of calculate_fitness
  # 
  # this selects offspring based upon w, which is a cumulative vector to 1
  #  e.g. w = 0.25, 0.5, 1
  #   which correspond to genotypes 1,2 3,
  # then (in limit of large numbers), genotype 3 will have 2x the offspring of genotypes 1,2
  sapply(runif(N), 
         FUN = function(x) which(x < w)[1])
}


###########################################
# Simulation functions
###########################################

start_next_season = function(results, wells, n_species, N, u = 0.0025){
  # takes the results from one season, and turns them into
  # a list w/ new genotypes, which can be used as input for the
  # following season.
  next_season = list() # first level is well, second level is species
  for (well in 1:wells){
    next_season[[well]] = list()
    if (well == 1){
      # only replace from same well--should never go extinct because [AB] = 0
      for (sp in 1:n_species){
        
        curr_result = results[[1]][[sp]] %>%
          filter(gen == max(gen)) %>%
          filter(freq > 0)
        
        curr_result$ancestors = as.character(curr_result$ancestors)
        
        genotype_names = as.character(curr_result$genotypes)
        genotype_ns = N * curr_result$freq
        genotypes = unlist(sapply(1:length(genotype_names),function(x) rep(genotype_names[x], genotype_ns[x])))
        
        #here, randomly will choose 500 ?? if picking from two wells
        
        new_genotype_names = unique(genotypes)
        new_genotype_ns = unname(sapply(new_genotype_names, function(x) sum(genotypes == x)))
        
        new_population = Species(N, u)
        for (k in 1:length(new_genotype_names)){
          new_genotype = list(name = new_genotype_names[k],
                              n = new_genotype_ns[k],
                              s= curr_result$s[curr_result$genotypes == new_genotype_names[k]],
                              MIC = curr_result$MIC[curr_result$genotypes == new_genotype_names[k]],
                              ancestors = curr_result$ancestors[curr_result$genotypes == new_genotype_names[k]])
          new_population = add_genotype(new_population, new_genotype)
        }  
        next_season[[well]][[sp]] = new_population
      }
    }else{
      # must pull from 2 wells
      for (sp in 1:n_species){
        new_population = Species(N, u)
        draw_wells = list()
        draw_wells[[1]] = results[[well-1]][[sp]]  # lower [AB] well
        draw_wells[[2]] = results[[well]][[sp]]    # current well
        extinction = c(any(draw_wells[[1]]$freq == -1),
                       any(draw_wells[[2]]$freq == -1))
        if (all(extinction)){
          cells_per_well = c(0,0)
        }else if (extinction[1] && (!extinction[2])){
          cells_per_well = c(0,N)
        }else if (extinction[2] && (!extinction[1])){
          cells_per_well = c(N,0)
        }else{
          cells_per_well = c(N/2, N/2)
        }
        for (draw_well in 1:2){
          if (cells_per_well[draw_well] == 0){
            next
          }
          curr_result = draw_wells[[draw_well]] %>%
            filter(gen == max(gen)) %>%
            filter(freq > 0)
          
          curr_result$ancestors = as.character(curr_result$ancestors)
          
          genotype_names = as.character(curr_result$genotypes)
          genotype_ns = N * curr_result$freq
          genotypes = unlist(sapply(1:length(genotype_names),function(x) rep(genotype_names[x], genotype_ns[x])))
          
          #here, randomly will choose 500 ?? if picking from two wells
          genotypes = sample(genotypes, cells_per_well[draw_well], replace = FALSE)
          
          new_genotype_names = unique(genotypes)
          new_genotype_ns = unname(sapply(new_genotype_names, function(x) sum(genotypes == x)))
          
          for (k in 1:length(new_genotype_names)){
            new_genotype = list(name = new_genotype_names[k],
                                n = new_genotype_ns[k],
                                s= curr_result$s[curr_result$genotypes == new_genotype_names[k]],
                                MIC = curr_result$MIC[curr_result$genotypes == new_genotype_names[k]],
                                ancestors = curr_result$ancestors[curr_result$genotypes == new_genotype_names[k]])
            new_population = add_genotype(new_population, new_genotype)
          }  
        }
        next_season[[well]][[sp]] = new_population
      }
    }
  }
  next_season
}


run_one_simulation = function(species, 
                              gens, 
                              antibiotic,
                              mutant_func,
                              interdependent = TRUE,
                              current_prefix = ""){
  # runs one antibiotic simulation.
  #   arguments:
  #        species:    a list of Species objects.
  #           gens:    how many generations to run
  #     antibiotic:    antibiotic concentration. either a scalar or a vector as long as gens
  #    mutant_func:    a function that returns two real numbers, which are changes in growth rate / MIC
  # interdependent:    if TRUE, if one species dies, all species die.  if FALSE, one species extinction changes nothing
  # current_prefix:    a prefix to prepend to all genotype names
  #
  #  returns: results, a list of lists, with each sublist being the genotypes 
  #           and their frequencies through time for each species
  #           if a species went extinct, the final row in that species' dataframe
  #           is full of values of -1 (so search from freq == -1 to detect extinction)
  n_species = length(species)
  pop_sizes = unlist(lapply(species, function(x) x$N))
  
  if (length(antibiotic) == 1){
    antibiotic = rep(antibiotic, gens)
  }
  
  # shouldn't have to check interdependence twice, but faster to code this
  # than to come up with a non-hacky way.
  #
  # this code checks to see if the species are already missing, in which case
  # a "failure" results is returned( data.frame(gen = -1, genotypes = "-1", etc))
  # 
  # also, right now it doesn't deal with noninterdependence (hah)
  if (interdependent){
    if (any(unlist(lapply(species, function(x) length(x$genotypes))) == 0)){
      for (k in 1:n_species){
        results[[k]] = data.frame(gen = -1,
                                  genotypes = "-1",
                                  freq = -1,
                                  s = -1,
                                  MIC = -1,
                                  ancestors = "-1")
      }
      return(results)
    }
  }
  
  results = list()
  for (k in 1:n_species){
    results[[k]] = data.frame(gen = 0,
                              genotypes = names(species[[k]]$genotypes),
                              freq = get_n(species[[k]]) / species[[k]]$N,
                              s = get_s(species[[k]]),
                              MIC = get_MIC(species[[k]]),
                              ancestors = get_ancestors(species[[k]]))
  }
  
  for (gen in 1:gens){
    
    # returns fitnesses, or -1 if a species went extinct
    w = lapply(species, function(x) calculate_fitness(get_s(x),
                                                      get_n(x),
                                                      get_MIC(x),
                                                      antibiotic[gen]))
    if (interdependent){
      # if they're dead and interdependent, end
      # "mark" the extinction by adding a row to the df where all values are -1
      if (any(unlist(w) == -1)){
        #print(paste("a species went extinct at generation", gen))
        for (k in 1:n_species){
          results[[k]] = rbind(results[[k]],
                               data.frame(gen = -1,
                                          genotypes = "-1",
                                          freq = -1,
                                          s = -1,
                                          MIC = -1,
                                          ancestors = "-1"))
        }
        return(results)
      }
    }
    
    # determine offspring based on fitnesses
    offspring = lapply(1:n_species, function(x) birth_offspring(pop_sizes[x],
                                                                w[[x]]))
    
    mutants = lapply(species, function(x) get_mutants(x))
    
    # prob better way to do this than loop, but doing it!
    # in this loop, new genotypes are made for each mutant, based on
    # their ancestor and the mutant_func, and these mutants are placed
    # into the offspring pool
    for (sp in 1:n_species){
      if (length(mutants[[sp]]) > 0){
        genotype_names = names(species[[sp]]$genotypes)
        max_genotype_name = max(as.numeric(sapply(str_split(genotype_names, "_"),
                                                  function(x) x[length(x)])))
        new_genotypes = paste(current_prefix, max_genotype_name + 1:length(mutants[[sp]]), sep = "_")
        
        ancestor_genotype_names = sapply(mutants[[sp]], 
                                         function(x) species[[sp]]$genotypes[[offspring[[sp]][x]]]$name)
        species[[sp]] = make_mutants(species[[sp]],ancestor_genotype_names,
                                     new_genotypes,mutant_func)
        offspring[[sp]][mutants[[sp]]] = length(genotype_names) + 1:length(new_genotypes)
      }
    }
    
    # calculate new genotypes' population sizes and apply to the Species object
    genotype_ns = lapply(1:n_species, function(x){
      sapply(1:length(species[[x]]$genotypes),
             FUN = function(y) sum(offspring[[x]] == y))
    })
    species = lapply(1:n_species, function(x) set_n(species[[x]], genotype_ns[[x]]))
    
    for (k in 1:n_species){
      results[[k]] = rbind(results[[k]],
                           data.frame(gen = gen,
                                      genotypes = names(species[[k]]$genotypes),
                                      freq = get_n(species[[k]]) / species[[k]]$N,
                                      s = get_s(species[[k]]),
                                      MIC = get_MIC(species[[k]]),
                                      ancestors = get_ancestors(species[[k]])))
    }
  }
  results
}
  

##############################################
#         Analysis
#######################################
summarize_results = function(results, wells, n_species, season){
  # summarizes results into a rbindable dataframe
  final = data.frame()
  for (w in 1:wells){
    for (sp in 1:n_species){
      curr_result = results[[w]][[sp]]
      if (any(curr_result$gen == -1)){
        final = rbind(final,
                      data.frame(well = w, species = sp,
                                 season,
                                 alive = FALSE,
                                 n_genotypes = 0,
                                 s = NA,
                                 MIC = NA,
                                 mutations = NA))
        next
      }
      curr_result = curr_result %>%
        filter(gen == max(gen)) %>%
        filter(freq > 0) %>%
        mutate(n_mutations = sapply(str_split(ancestors, " "),
                                    function(x) length(x) - 1))

      final = rbind(final,
                    data.frame(well = w, species = sp,
                               season,
                               alive = TRUE,
                               n_genotypes = length(curr_result$genotypes),
                               s = sum(curr_result$s * curr_result$freq),
                               MIC = sum(curr_result$MIC * curr_result$freq),
                               mutations = sum(curr_result$n_mutations * curr_result$freq)))
    }
  }
  final
}

make_first_season = function(wells, n_species, current_prefixes, u = 0.0025){
  ##### makes the first genotype (freq = 1, s= 1, MIC = 0) per species per well
  next_season = list()
  for (well in 1:wells){
    current_prefix = current_prefixes[well]
    first_genotype = list(name = paste(current_prefix, "0", sep = "_"),
                          n = N, s = 1,  MIC = 0, ancestors = "0")
    species = list()
    for (k in 1:n_species){
      species[[k]] = Species(N, u, first_genotype)
    }
    next_season[[well]] = species
  }
  next_season
}
