# Supplementary material for: Cross-feeding modulates the rate and mechanism of antibiotic resistance evolution in a model microbial community of Escherichia coli and Salmonella enterica
Source: PLoS Pathog. 2020 Jul 20;16(7):e1008700. doi: 10.1371/journal.ppat.1008700 (PMC7392344; doi:10.1371/journal.ppat.1008700)
Supplement: S1 Code — (ZIP) [file ppat.1008700.s010.zip › supplementary_code/mutation_functions.r]

#################################
### here i implement the mutation functions beth, will and i discussed
#################################

make_null_function = function(chance_of_MIC_mutation,
                              max_MIC_change, 
                              sd_s_change){
  # first, decide whether a mutation causes an MIC mutation
  # or a growth rate mutation, with 50% chance
  # if MIC mutation, pull from a uniform distribution
  # if growth rate mutation, pull from a normal distribution
  null_function = function(){
    if (runif(1) < chance_of_MIC_mutation){
      MIC = runif(1) * max_MIC_change
      s = 0
    }else{
      MIC = 0
      s = rnorm(1,0,sd = sd_s_change)
    }
    unname(c(s,MIC))
  }
  null_function
}


# func = make_null_function(0.5, 0.6, 0.1)
# results = sapply(1:100000, function(x) func()[1])
# results = results[results != 0]
# hist(results)

make_nexp_function = function(chance_of_MIC_mutation,
                              max_MIC_change, 
                              sd_s_change,
                              perc = 0.999){
  # first, decide whether a mutation causes an MIC mutation
  # or a growth rate mutation, with 50% chance
  # if MIC mutation, pull from a negative exp function 
  #
  # the rate parameter of the exp dist is calculated from max_MIC_change.
  # 
  # here, we ASSUME that we want 99.9% of the random numbers to fall below max_MIC_change.
  # Based on the quantile definition for the exponential dist, 
  # we can therefore calculate the rate as rate = -log(1-perc)/max_MIC_change
  #
  #
  # if growth rate mutation, pull from a normal distribution
  rate_of_exp_func = -log(1-perc) / max_MIC_change
  nexp_function = function(){
    if (runif(1) < chance_of_MIC_mutation){
      MIC = rexp(1, rate = rate_of_exp_func)
      while (MIC > max_MIC_change){
        MIC = rexp(1, rate = rate_of_exp_func)
      }
      s = 0
    }else{
      MIC = 0
      s = rnorm(1,0,sd = sd_s_change)
    }
    unname(c(s,MIC))
  }
  nexp_function
}
# nexp = make_nexp_function(1,1.1,0,0.8)
# mics = sapply(1:10000, FUN = function(x){
#   nexp()[2]
# })
# hist(mics)
# mean(mics)

make_nexp_function_same_mean = function(chance_of_MIC_mutation,
                                      max_MIC_change, 
                                      sd_s_change,
                                      mean_MIC_change){
  # first, decide whether a mutation causes an MIC mutation
  # or a growth rate mutation, with 50% chance
  # if MIC mutation, pull from a negative exp function 
  #
  # the rate parameter of the exp dist is calculated from max_MIC_change.
  # 
  # here, we ASSUME that we want 99.9% of the random numbers to fall below max_MIC_change.
  # Based on the quantile definition for the exponential dist, 
  # we can therefore calculate the rate as rate = -log(1-0.999)/max_MIC_change
  #
  #
  # if growth rate mutation, pull from a normal distribution
  rate_of_exp_func = -log(1-0.5) / (max_MIC_change-mean_MIC_change)
  nexp_function = function(){
    if (runif(1) < chance_of_MIC_mutation){
      MIC = rexp(1, rate = rate_of_exp_func)
      s = 0
    }else{
      MIC = 0
      s = rnorm(1,0,sd = sd_s_change)
    }
    unname(c(s,MIC))
  }
  nexp_function
}

# f = make_nexp_function_same_mean(0.5, 1.1, 0.1, 0.55)
# mic = sapply(1:1000000, FUN = function(x){
#   n = f()[2]
#   while (n == 0){
#     n = f()[2]
#   }
#   n
# })
# hist(mic)
# median(mic)
# 
# rate_of_exp_func = -log(1-0.5) / (0.55)
# median(rexp(1000000, rate_of_exp_func))


make_nexp_function_general = function(chance_of_MIC_mutation,
                              max_MIC_change, 
                              sd_s_change,
                              prop_below = 0.999){
  # first, decide whether a mutation causes an MIC mutation
  # or a growth rate mutation, with 50% chance
  # if MIC mutation, pull from a negative exp function 
  #
  # the rate parameter of the exp dist is calculated from max_MIC_change.
  # 
  # here, we ASSUME that we want 99.9% of the random numbers to fall below max_MIC_change.
  # Based on the quantile definition for the exponential dist, 
  # we can therefore calculate the rate as rate = -log(1-0.999)/max_MIC_change
  #
  #
  # if growth rate mutation, pull from a normal distribution
  rate_of_exp_func = -log(1-prop_below) / max_MIC_change
  nexp_function = function(){
    if (runif(1) < chance_of_MIC_mutation){
      MIC = rexp(1, rate = rate_of_exp_func)
      MIC = ifelse(MIC > max_MIC_change, max_MIC_change, MIC)
      s = 0
    }else{
      MIC = 0
      s = rnorm(1,0,sd = sd_s_change)
    }
    unname(c(s,MIC))
  }
  nexp_function
}

# func = make_nexp_function(0.5, 0.6, 0.1)
# results = sapply(1:100000, function(x) func()[1])
# results = results[results != 0]
# hist(results)

make_tradeoff_function = function(chance_of_MIC_mutation,
                              max_MIC_change, 
                              max_neg_effect_on_s,
                              shape_of_neg_effect_on_s,
                              sd_s_change){
  # first, decide whether a mutation causes an MIC mutation
  # or a growth rate mutation, with 50% chance
  # if MIC mutation, pull from a uniform function, like the null_function
  #
  # then, figure out what the trade-off against s was.  
  # 
  # this is done by using a negative power function
  #
  # e.g. s = -MIC^2 generates a trade-off where small MIC benefits have little cost,
  # but high MIC benefits have larger costs
  #
  # but we also want to bound s, so we do this by putting stuff into a normalized [0,1] space
  # then re-calculated based on max_neg_effect_on_s
  #
  
  # max_neg_effect_on_s = -2
  # max_MIC_change = 1.5
  # shape_of_neg_effect_on_s = 2
  # 
  # s = max_neg_effect_on_s*(MIC / max_MIC_change)^shape_of_neg_effect_on_s
  # 
  if (max_neg_effect_on_s > 0){
    print("a trade-off requires max_neg_effect_on_s < 0, so changing sign on that var.")
    max_neg_effect_on_s = - max_neg_effect_on_s
  }
  tradeoff_func = function(){
    if (runif(1) < chance_of_MIC_mutation){
      MIC = runif(1) * max_MIC_change
      s = max_neg_effect_on_s*(MIC / max_MIC_change)^shape_of_neg_effect_on_s
    }else{
      MIC = 0
      s = rnorm(1,0,sd = sd_s_change)
    }
    unname(c(s,MIC))
  }
  tradeoff_func
}
# func = make_tradeoff_function(0.5, 0.3, -0.5, 2, 0.1)
# results = sapply(1:100000, function(x) func())
# plot(results[1,], results[2,])
# min(results[2,])
