# Supplementary material for: Cross-feeding modulates the rate and mechanism of antibiotic resistance evolution in a model microbial community of Escherichia coli and Salmonella enterica
Source: PLoS Pathog. 2020 Jul 20;16(7):e1008700. doi: 10.1371/journal.ppat.1008700 (PMC7392344; doi:10.1371/journal.ppat.1008700)
Supplement: S1 Code — (ZIP) [file ppat.1008700.s010.zip › supplementary_code/adamowicz_et_al_evolution_model_code_example.r]

#################################
### this script is a sort of tutorial
#################################
rm(list = ls())

# these two files need to be sourced to work as they contain
# the model itself and mutation-generating functions
source("./model_functions2.r")
source("./mutation_functions.r")

##########################
#
# This example script shows how to run the model for 1-3 species,
# with a single mutation rate, population size, and number of generations
#
# For help extending this to larger parameter space or to fully
# reproduce the simulations done for the paper, contact Jeremy at chaco001@umn.edu
#
# the top-level simulation loop is in this file.  The single-transfer
# code is in model_functions2, in the function called "run_one_simulation"
#
###########################

output_file = "./test_simulation.txt"

# how many reps per treatment condition?
reps = 5

#######
#  parameters one can alter
#######


N = 1000   # individuals per species
u = 0.001 # mutation rate
max_interdependent_species = 3


#### here is information about the experimental design
seasons = 20                 # seasons = # of transfers
gens = 20                    # gens = how many generations each well has per season
wells = 15# wells = how many wells there are
antibiotic_change_per_well = 1  # how much the antibiotic concentration increases each well
#  how important antibiotic_change_per_well is depends upon how much MIC can change in a mutation
# and on how many generations / individuals there are per season

#### here is information on mutatations
chance_of_MIC_mutation = 0.5  # this is the probability of a change in MIC due to a mutation,
# given that a mutation has occured (which depends on u, above)
max_MIC_change = antibiotic_change_per_well * 1.1  # this is the maximum MIC increase
# possible due to a mutation
sd_s_change = 0.1 # s is the growth rate. if a mutation affects growth rate, then the change is a 
# normally-distributed variable centered on zero with this sd. 


#### here is where different mutation functions can be made.  below, one is chosen for use. 

# null function grabs MIC mutations from a uniform distribution
null_function = make_null_function(chance_of_MIC_mutation = chance_of_MIC_mutation,
                                   max_MIC_change = max_MIC_change,
                                   sd_s_change = sd_s_change)


# here, choose which mutation function to use
#  for this demo, we only use the null_function (like in Fig 5A)
mutant_func = null_function
mutant_func_name = "null"

##########
# this section runs the model--no need to alter anything, just run it
#
## note: a bunch of statements saying "all individuals have zero fitness" 
## and "a species went extinct at generation 1" are going to pop up, due
## to whole populations having MIC < [Ab].  t his is normal and ignorable
##########
# 
n_species_in_consortium = 1:max_interdependent_species

numbers_of_species = n_species_in_consortium
antibiotic = seq(from = 0, by = antibiotic_change_per_well, length.out = wells)
current_prefixes = paste("w", 1:wells, "g1", sep = "")

all_data = data.frame()
for (rep in 1:reps){
  for (n_species in numbers_of_species){
    print(paste("rep",rep))
    print(paste("\tgens",gens))
    print(paste("\tu",u))
    print(paste("\tmutant func",mutant_func_name))
    print(paste("\tn_species",n_species))
    
    next_season = make_first_season(wells, n_species,current_prefixes, u = u)
    ##### runs the simulations
    final = data.frame()
    for (i in 1:seasons){
      results = lapply(1:wells,
                       function(x) run_one_simulation(next_season[[x]],gens,antibiotic[x],mutant_func,TRUE, current_prefixes[x]))
      next_season = start_next_season(results,wells,n_species,N ,u = u)
      current_prefixes = paste("w", 1:wells, "g",i+1, sep = "")
      
      final = rbind(final,
                    summarize_results(results, wells, n_species, i))
    }
    final$n_species = n_species
    final$u = u
    final$rep = rep
    final$gens = gens
    final$mutant_function = mutant_func_name
    all_data = rbind(all_data, final)
    rm(results)
    write.table(all_data,
                output_file)
  }
}


################################
## End of running the model
##############################
all_data = read.table(output_file) 

### one thing you can do with this is plot the tolerance over time, meaning the
### maximum well (with a positive antibiotic concentration) the cells reached

### given enough replicates, the species = 1 line should be higher than species = 2 than = 3

all_data %>%
  filter(species == 1) %>%  # we arbitraily choose one species, as they're functionally the same
  mutate(season = season - 1) %>%  
  mutate(n_species = factor(n_species)) %>%
  group_by(rep, gens, u, n_species, season, mutant_function) %>%
  summarize(tolerance = max(well[alive]) - 1) %>% # minus 1 because well 1 had no abx
  group_by(n_species, gens, u, season, mutant_function) %>%
  summarize(tolerance_sd = sd(tolerance),
            n = n(),
            tolerance = mean(tolerance))  %>%
  ggplot(aes(x = season, y = tolerance, 
             ymax = tolerance + tolerance_sd / sqrt(n-1),
             ymin = tolerance - tolerance_sd / sqrt(n-1),
             color = n_species))+
  scale_color_discrete(guide = guide_legend(title = "# species"))+
  geom_errorbar(size = 1, width = 0)+
  geom_line(size = 1.5)+
  geom_point(size = 2)+
  labs(x = "transfer", y = "tolerance (arbitrary)")
